# Supplementary material for: Removal of Oxyanions and Trace Metals from River Water Samples Using Magnetic Biopolymer/Halloysite Nanocomposites
Source: Molecules. 2025 Sep 17;30(18):3777. doi: 10.3390/molecules30183777 (PMC12472565; doi:10.3390/molecules30183777)
Supplement: Supplementary file 1 [file molecules-30-03777-s001.zip]

Archive with 1 entries (1 files):
- molecules-3726180-supplementary.pdf
